# Supplementary material for: Early Treatments of Fragile Children with COVID-19—Results of CLEVER (Children COVID Early Treatment), a Retrospective, Observational Study
Source: Viruses. 2023 Jan 10;15(1):192. doi: 10.3390/v15010192 (PMC9867507; doi:10.3390/v15010192)
Supplement: Supplementary file 1 [file viruses-15-00192-s001.zip]

Archive with 1 entries (1 files):
- viruses-2132305-supplementary.pdf
